# Supplementary material for: Selected Serum Biomarkers (Leptin, Chromogranin A, CA19-9, CEA) in Patients with Pancreatic Neuroendocrine Neoplasm and Associations with Metabolic Syndrome
Source: Cancers (Basel). 2023 Apr 18;15(8):2348. doi: 10.3390/cancers15082348 (PMC10137194; doi:10.3390/cancers15082348)
Supplement: Supplementary file 1 [file cancers-15-02348-s001.zip]

Archive with 1 entries (1 files):
- cancers-2262560-supplementary.pdf
